# Supplementary material for: Pharmacologic and surgical therapies for patients with Meniere’s disease: a protocol for a systematic review and meta-analysis
Source: Syst Rev. 2019 Dec 30;8:341. doi: 10.1186/s13643-019-1195-1 (PMC6937806; doi:10.1186/s13643-019-1195-1)
Supplement: Supplementary file 1 — Additional file 1. PRISMA checklist. [file 13643_2019_1195_MOESM1_ESM.xlsx]

## Sheet: General study traits
S#																																											Conflict of interest	Single/Multicenter	Funding	Analysis Type	Comparator Label (list of drugs for intervention arm)	Comparator Main Domanin Type	Main class
	STUDY CHARACTERISTICS																					INTERVENTIONS Drug A					Drug B				Drug C				Drug D								Yes	Single	Industry	Main		Systemic pharmaceuticals	diuretics
	RefID	Companion RefIDs/specific companion (if applicable)	First Author's last name (publication year)	Analysis type	Specify the subgroup	Inclusion criteria	Exclusion criteria	Special population characteristics (please see outcome sheet for examples)	Single/Multicenter	Country of conduct (name of the country)	Recruitment period (range-years)	Total Sample Size	# of Tx groups	Funding	Trial ID # - NCT	Longest intended follow up- Months	Conflict of Interest (Have authors declared conflict of interest?)	Guideline for Diagnosis of MD	MD Defined type	Defintion of the type (if provided)	Uni lateral/Bilateral MD	Interventions Label	Main Domanin Type	Main class	Specific drug name (if applicable)	Treatment strategy (dose, unit, frequency, period, mood of administration)	Main Domanin Type	Main class	Specific drug name	Treatment strategy (dose, unit, frequency, period, mood of administration)	Main Domanin Type	Main class	Specific drug name	Treatment strategy (dose, unit, frequency, period, mood of administration)	Main Domanin Type	Main class	Specific drug name	Treatment strategy (dose, unit, frequency, period, mood of administration)	Notes				No	Multicenter	Non-Industry	Subgroup		Intra-tympanic pharmaceuticals	motion sickness/anti-nausea
1																																											NR	Unclear	No funding			Surgical interventions	motion sickness/anti-nausea:anticholinergics
2																																												NR	Unclear			Other (please specify)	motion sickness/anti-nausea:antihistamines
3																																																	NA
4
5
6
7
8
9
10
11
12
13
14
15
16
17
18
19
20
21
22
23
24
25
26
27
28
29
30
31
32
33
34
35
36
37
38
39
40
41
42
43
44
45
46
47
48
49
50
51
52
53
54
55
56
57
58
59
60
61
62
63
64
65
66
67
68
69
70
71
72
73
74
75
76
77
78
79
80
81
82
83
84
85
86
87
88
89
90
91
92
93
94
95
96
97
98
99
100
101
102
103
104
105
106
107
108
109
110
111
112
113
114
115
116
117
118
119
120
121
122
123
124
125
126
127
128
129
130
131
132
133
134
135
136
137
138
139
140
141
142
143
144
145
146
147
148
149
150
151
152
153
154
155
156
157
158
159
160
161
162
163
164
165
166
167
168
169
170
171
172
173
174
175
176
177
178
179
180
181
182
183
184
185
186
187
188
189
190
191
192
193
194
195
196
197
198
199
200
201
202
203
204
205
206
207
208
209
210
211
212
213
214
215
216
217
218
219
220
221
222
223
224
225
226
227
228
229
230
231
232
233
234
235
236
237
238
239
240
241
242
243
244
245
246
247
248
249
250
251
252
253
254
255
256
257
258
259
260
261
262
263
264
265
266
267
268
269
270
271
272
273
274
275
276
277
278
279
280
281
282
283
284
285
286
287
288
289
290
291
292
293
294
295
296
297
298
299
300
301
302
303
304
305
306
307
308
309
310
311
312
313
314
315
322
323
324
325
326
327
[truncated: 4 more columns]

## Sheet: demographics
S#
	STUDY CHARACTERISTICS							POPULATION BASELINE (1 row per intervention group in each study)
	RefID	Companion RefIDs/specific companion (if applicable)	First Author (publication year)	Analysis type	Specify the subgroup	Trt grp domain	Trt grp specific name	Sample size	Mean age	SD age	Median age	IQR age	Female N	Female %	Affected Right Ear	Affected Left Ear	Bilateral N (%)	Time (Mean days) from SSNHL onset to study enrollment	Time (SD days) from SSNHL onset to study enrollment	Time (Median days) from SSNHL onset to study enrollment	Time (IQR days) from SSNHL onset to study enrollment	Time (Mean days) from SSNHL onset to study treatment (if different than enrollment)	Time (SD days) from SSNHL onset to study treatment (if different than enrollment)	Time (Median days) from SSNHL onset to study treatment (if different than enrollment)	Time (IQR days) from SSNHL onset to study treatment (if different than enrollment)	Age (mean)	Age (SD)	Age (range)	Age (median)	Age (IQR)	Male/Female (n)	Male/Female (%)	Bilateral/Unilateral	Affected ear: Left/Right	Mean PTA of affected ear (dB)	SD PTA of affected ear (dB)	Median PTA of affected ear (dB)	IQR PTA of affected ear (dB)	Mean Hearing loss (dB)	SD Hearing loss	Median Hearing loss (dB)	IQR Hearing loss (d	Mild (> 20 to 40 dB) Hearing loss degree (initial PTA)	Moderate (41-70 dB) Hearing loss degree (initial PTA)	Moderate to Severe Hearing loss degree (initial PTA)	Severe (71- 90 dB)Hearing loss degree (initial PTA)	Profound (> 90 dB)Hearing loss degree (initial PTA)	Mean Hearing level in 0.25 KHz	SD Hearing level in 0.25 KHz
1
2
3
4
5
6
7
8
9
10
11
12
13
14
15
16
17
18
19
20
21
22
23
24
25
26
27
28
29
30
31
32
33
34
35
36
37
38
39
40
41
42
43
44
45
46
47
48
49
50
51
52
53
54
55
56
57
58
59
60
61
62
63
64
65
66
67
68
69
70
71
72
73
74
75
76
77
78
79
80
81
82
83
84
85
86
87
88
89
90
91
92
93
94
95
96
97
98
99
100
101
102
103
104
105
106
107
108
109
110
111
112
113
114
115
116
117
118
119
120
121
122
123
124
125
126
127
128
129
130
131
132
133
134
135
136
137
138
139
140
141
142
143
144
145
146
147
148
149
150
151
152
153
154
155
156
157
158
159
160
161
162
163
164
165
166
167
168
169
170
171
172
173
174
175
176
177
178
179
180
181
182
183
184
185
186
187
188
189
190
191
192
193
194
195
196
197
198
199
200
201
202
203
204
205
206
207
208
209
210
211
212
213
214
215
216
217
218
219
220
221
222
223
224
225
226
227
228
229
230
231
232
233
234
235
236
237
238
239
240
241
242
243
244
245
246
247
248
249
250
251
252
253
254
255
256
257
258
259
260
261
262
263
264
265
266
267
268
269
270
271
272
273
274
275
276
277
278
279
280
281
282
283
284
285
286
287
288
289
290
291
292
293
294
295
296
297
298
299
300
301
302
303
304
305
306
307
308
309
310
311
312
313
314
315
316
317
318
319
320
321
322
323
324
325
326
327
328
329
330
331
332
333
334
335
336
337
338
339
340
341
342
343
344
345
346
347
348
349
350
351
352
353
354
355
356
357
358
359
360
361
362
363
364
365
366
367
368
369
370
371
372
373
374
375
376
377
378
379
380
394
395
396
397
398
399
400
401
[truncated: 41 more columns]

## Sheet: Intervention
S#
		STUDY CHARACTERISTICS					INTERVENTIONS/TREATMENTS per arm				Drug A											Drug B											Drug C											Drug D
	S#	RefID	Companion RefIDs/specific companion (if applicable)	First Author (publication year)	Analysis type	Specify the subgroup	Intervention Label	Sample randomized	Sample Size analyzed	Strategy of administration	Main Domanin Type	Main class	Specific drug name	Daily/Main dose	Mean daily dose	Range daily dose	Median daily dose	IQR daily dose	Unit	Freqency	Duration	Main Domanin Type	Main class	Specific drug name	Daily dose	Mean daily dose	Range daily dose	Median daily dose	IQR daily dose	Unit	Freqency	Duration	Main Domanin Type	Main class	Specific drug name	Daily dose	Mean daily dose	Range daily dose	Median daily dose	IQR daily dose	Unit	Freqency	Duration	Main Domanin Type	Main class	Specific drug name	Daily dose	Mean daily dose	Range daily dose
3	1
4	2
	3
	4
	5
	6
	7
	8
	9
	10
	11
	12
	13
	14
	15
	16
	17
	18
	19
	20
	21
	22
	23
	24
	25
	26
	27
	28
	29
	30
	31
	32
	33
	34
	35
	36
	37
	38
	39
	40
	41
	42
	43
	44
	45
	46
	47
	48
	49
	50
	51
73	52
74	53
75	54
76	55
77	56
78	57
79	58
80	59
81	60
82	61
83	62
84	63
85	64
86	65
87	66
88	67
89	68
90	69
91	70
92	71
93	72
94	73
95	74
96	75
97	76
98	77
99	78
100	79
101	80
102	81
103	82
104	83
105	84
106	85
107	86
108	87
109	88
110	89
111	90
112	91
113	92
114	93
115	94
116	95
117	96
118	97
119	98
120	99
121	100
122	101
123	102
124	103
125	104
126	105
127	106
128	107
129	108
130	109
131	110
132	111
133	112
134	113
135	114
136	115
137	116
138	117
139	118
140	119
141	120
142	121
143	122
144	123
145	124
146	125
147	126
148	127
149	128
150	129
151	130
152	131
153	132
154	133
155	134
156	135
157	136
158	137
159	138
160	139
161	140
162	141
163	142
164	143
165	144
166	145
167	146
168	147
169	148
170	149
171	150
172	151
173	152
174	153
175	154
176	155
177	156
178	157
179	158
180	159
181	160
182	161
183	162
184	163
185	164
186	165
187	166
188	167
189	168
190	169
191	170
192	171
193	172
194	173
195	174
196	175
197	176
198	177
199	178
200	179
201	180
202	181
203	182
204	183
205	184
206	185
207	186
208	187
209	188
210	189
211	190
212	191
213	192
214	193
215	194
216	195
217	196
218	197
219	198
220	199
221	200
222	201
223	202
224	203
225	204
226	205
227	206
228	207
229	208
230	209
231	210
232	211
233	212
234	213
235	214
236	215
237	216
238	217
239	218
240	219
241	220
242	221
243	222
244	223
245	224
246	225
247	226
248	227
249	228
250	229
251	230
252	231
253	232
254	233
255	234
256	235
257	236
258	237
259	238
260	239
261	240
262	241
263	242
264	243
265	244
266	245
267	246
268	247
269	248
270	249
271	250
272	251
273	252
274	253
275	254
276	255
277	256
278	257
279	258
280	259
281	260
282	261
283	262
284	263
285	264
286	265
287	266
288	267
289	268
290	269
291	270
292	271
293	272
294	273
295	274
296	275
297	276
298	277
299	278
300	279
301	280
302	281
303	282
304	283
305	284
306	285
307	286
	287
	288
	289
	290
	291
	292
	293
	294
	295
	296
	297
	298
	299
	300
	301
	302
	303
	304
	305
	306
	307
	308
	309
	310
	311
	312
	313
	314
	315
	316
	317
	318
	319
	320
	321
	322
	323
	324
	325
	326
	327
	328
	329
	330
	331
	332
	333
	334
	335
	336
	337
	338
	339
	340
	341
	342
	343
	344
	345
	346
	347
	348
	349
	350
	351
	352
	353
	354
	355
	356
	368
	369
	370
	371
	372
	373
[truncated: 10 more columns]

## Sheet: PTA change
S#																										outcome time
	STUDY CHARACTERISTICS					Outcome per arm:																				pre-post
	RefID	Companion RefIDs/specific companion (if applicable)	First Author (publication year)	Prerequisite on Population	Follow up/Duration of observation	Label (Intervention name)	Outcome type/time	Outcome label	Outcome definition/description	N (# assessed)	Mean	SD	Mean Change	SE of Mean Change	CI of Mean Change	SD of mean change	Qualitative Result	Notes								post treatment
1																										post follow up
2																										pre/ baseline
3
4
5
6
7
8
9
10
11
12
13
14
15
16
17
18
19
20
21
22
23
24
25
26
27
28
29
30
31
32
33
34
35
36
37
38
39
40
41
42
43
44
45
46
47
48
49
50
51
52
53
54
55
56
57
58
59
60
61
62
63
64
65
66
67
68
69
70
71
72
73
74
75
76
77
78
79
80
81
82
83
84
85
86
87
88
89
90
91
92
93
94
95
96
97
98
99
100
101
102
103
104
105
106
107
108
109
110
111
112
113
114
115
116
117
118
119
120
121
122
123
124
125
126
127
128
129
130
131
132
133
134
135
136
137
138
139
140
141
142
143
144
145
146
147
148
149
150
151
152
153
154
155
156
157
158
159
160
161
162
163
164
165
166
167
168
169
170
171
172
173
174
175
176
177
178
179
180
181
182
183
184
185
186
187
188
189
190
191
192
193
194
195
196
197
198
199
200
201
202
203
204
205
206
207
208
209
210
211
212
213
214
215
216
217
218
219
220
221
222
223
224
225
226
227
228
229
230
231
232
233
234
235
236
237
238
239
240
241
242
243
244
245
246
247
248
249
250
251
252
253
254
255
256
257
258
259
260
261
262
263
264
265
266
267
268
269
270
271
272
273
274
275
276
277
278
279
280
281
282
283
284
285
286
287
288
289
290
291
292
293
294
295
296
297
298
299
300
301
302
303
304
305
306
307
308
309
310
311
312
313
314
315
316
317
318
319
320
321
322
323
324
325
326
327
328
329
330
331
332
333
334
335
336
337
338
339
340
341
342
343
344
345
346
347
348
349
350
351
352
353
354
355
356
357
358
359
360
361
362
363
364
365
366
367
368
369
370
371
372
373
374
375
376
377
378
379
380
381
382
383
384
385
386
387
388
389
390
391
392
393
394
395
396
397
398
399
400
401
402
403
404
405
406
407
408
409
410
411
412
413
414
415
416
417
418
419
420
421
422
423
424
425
426
427
428
429
430
431
432
433
434
435
436
437
438
439
440
441
442
443
444
445
446
447
448
449
450
451
452
453
454
455
456
457
458
459
460
461
462
463
464
465
466
467
468
469
470
471
472
473
474
475
476
477
478
479
480
481
482
483
484
485
486
487
488
489
490
491
492
493
494
495
496
497
498
499
500
501
502
503
504
505
506
507
508
509
510
511
512
513
514
515
516
517
518
519
520
521
522
523
524
525
526
527
528
529
530
531
532
533
534
535
536
537
538
539
540
541
542
543
544
545
546
547
548
549
550
551
552
553
554
555
556
557
558
559
560
561
562
563
564
565
566
567
568
569
570
571
572
573
574
575
576
577
578
579
580
581
582
583
584
585
586
587

## Sheet: Vertigo Control (binary)
S#																	Analysis Type
	STUDY CHARACTERISTICS					Outcome per arm:											Main
	RefID	Companion RefIDs/specific companion (if applicable)	First Author (publication year)	Prerequisite on Population	Time of Assessment/time unit	Label (Intervention name)	Outcome Label	Scale name/Dichotomization cutoff	Outcome definition/description	N (# assessed)	n (# with control of vertigo)	% with control	Notes				Subgroup
1
2
3
4
5
6
7
8
9
10
11
12
13
14
15
16
17
18
19
20
21
22
23
24
25
26
27
28
29
30
31
32
33
34
35
36
37
38
39
40
41
42
43
44
45
46
47
48
49
50
51
52
53
54
55
56
57
58
59
60
61
62
63
64
65
66
67
68
69
70
71
72
73
74
75
76
77
78
79
80
81
82
83
84
85
86
87
88
89
90
91
92
93
94
95
96
97
98
99
100
101
102
103
104
105
106
107
108
109
110
111
112
113
114
115
116
117
118
119
120
121
122
123
124
125
126
127
128
129
130
131
132
133
134
135
136
137
138
139
140
141
142
143
144
145
146
147
148
149
150
151
152
153
154
155
156
157
158
159
160
161
162
163
164
165
166
167
168
169
170
171
172
173
174
175
176
177
178
179
180
181
182
183
184
185
186
187
188
189
190
191
192
193
194
195
196
197
198
199
200
201
202
203
204
205
206
207
208
209
210
211
212
213
214
215
216
217
218
219
220
221
222
223
224
225
226
227
228
229
230
231
232
233
234
235
236
237
238
239
240
241
242
243
244
245
246
247
248
249
250
251
252
253
254
255
256
257
258
259
260
261
262
263
264
265
266
267
268
269
270
271
272
273
274
275
276
277
278
279
280
281
282
283
284
285
286
287
288
289
290
291
292
293
294
295
296
297
298
299
300
301
302
303
304
305
306
307
308
309
310
311
312
313
314
315
316
317
318
319
320
321
322
323
324
325
326
327
328
329
330
331
332
333
334
335
336
337
338
339
340
341
342
343
344
345
346
347
348
349
350
351
352
353
354
355
356
357
358
359
360
361
362
363
364
365
366
367
368
369
370
371
372
373
374
375
376
377
378
379
380
381
382
383
384
385
386
387
388
389
390
391
392
393
394
395
396
397
398
399
400
401
402
403
404
405
406
407
408
409
410
411
412
413
414
415
416
417
418
419
420
421
422
423
424
425
426
427
428
429
430
431
432
433
434
435
436
437
438
439
440
441
442
443
444
445
446
447
448
449
450
451
452
453
454
455
456
457
458
459
460
461
462
463
464
465
466
467
468
469
470
471
472
473
474
475
476
477
478
479
480
481
482
483
484
485
486
487
488
489
490
491
492
493
494
495
496
497
498
499
500
501
502
503
504
505
506
507
508
509
510
511
512
513
514
515
516
517
518
519
520
521
522
523
524
525
526
527
528
529
530
531
532
533
534
535
536
537
538
539
540
541
542
543
544
545

## Sheet: Vertigo (other)
S#																					Analysis Type
	STUDY CHARACTERISTICS					Outcome per arm:															Main
	RefID	Companion RefIDs/specific companion (if applicable)	First Author (publication year)	Prerequisite on Population	Time of Assessment/time unit	Label (Intervention name)	Outcome Label	Scale name/guideline name/score range (if applicable)	Outcome definition/description	N (# assessed)	n (# of events)	% of events	Mean	SD	Median	IQR	Notes				Subgroup
1
2
3
4
5
6
7
8
9
10
11
12
13
14
15
16
17
18
19
20
21
22
23
24
25
26
27
28
29
30
31
32
33
34
35
36
37
38
39
40
41
42
43
44
45
46
47
48
49
50
51
52
53
54
55
56
57
58
59
60
61
62
63
64
65
66
67
68
69
70
71
72
73
74
75
76
77
78
79
80
81
82
83
84
85
86
87
88
89
90
91
92
93
94
95
96
97
98
99
100
101
102
103
104
105
106
107
108
109
110
111
112
113
114
115
116
117
118
119
120
121
122
123
124
125
126
127
128
129
130
131
132
133
134
135
136
137
138
139
140
141
142
143
144
145
146
147
148
149
150
151
152
153
154
155
156
157
158
159
160
161
162
163
164
165
166
167
168
169
170
171
172
173
174
175
176
177
178
179
180
181
182
183
184
185
186
187
188
189
190
191
192
193
194
195
196
197
198
199
200
201
202
203
204
205
206
207
208
209
210
211
212
213
214
215
216
217
218
219
220
221
222
223
224
225
226
227
228
229
230
231
232
233
234
235
236
237
238
239
240
241
242
243
244
245
246
247
248
249
250
251
252
253
254
255
256
257
258
259
260
261
262
263
264
265
266
267
268
269
270
271
272
273
274
275
276
277
278
279
280
281
282
283
284
285
286
287
288
289
290
291
292
293
294
295
296
297
298
299
300
301
302
303
304
305
306
307
308
309
310
311
312
313
314
315
316
317
318
319
320
321
322
323
324
325
326
327
328
329
330
331
332
333
334
335
336
337
338
339
340
341
342
343
344
345
346
347
348
349
350
351
352
353
354
355
356
357
358
359
360
361
362
363
364
365
366
367
368
369
370
371
372
373
374
375
376
377
378
379
380
381
382
383
384
385
386
387
388
389
390
391
392
393
394
395
396
397
398
399
400
401
402
403
404
405
406
407
408
409
410
411
412
413
414
415
416
417
418
419
420
421
422
423
424
425
426
427
428
429
430
431
432
433
434
435
436
437
438
439
440
441
442
443
444
445
446
447
448
449
450
451
452
453
454
455
456
457
458
459
460
461
462
463
464
465
466
467
468
469
470
471
472
473
474
475
476
477
478
479
480
481
482
483
484
485
486
487
488
489
490
491
492
493
494
495
496
497
498
499
500
501
502
503
504
505
506
507
508
509
510
511
512
513
514
515
516
517
518
519
520
521
522
523
524
525
526
527
528
529
530
531
532
533
534
535
536
537
538
539
540
541
542
543
544
545
546
547
548
549
550
551
552
553
554
555
556
557
558
559
560
561
562
563
564
565
566
567
568
569
570
571
572
573
574
575
576
577
578
579
580
581
582
583
584
585
586
587
588
589
590
591
592
593
594
595
596
597
598
599
600
601
602
603
604
605
606
607
608
609
610
611
612
613
614
615
616
617
618
619
620
621
622
623
624
625
626
627
628
629
630
631
632
633
634
635
636
637
638
639
640
641
642
643
644
645
646
647
648
649
650
651
652
653
654
655
656
657
658
659
660
661
662
663
664
665
666
667
668
669
670
671
672
673
674
675
676
677
678
679
680
681
682
683
684
685
686
687
688
689
690
691
692
693
694
695
696
697
698
699
700
701
702
703
704
705
706
707
708
709
710
711
712
713
714
715
716
717
718
719
720
721
722
723
724
725
726
727
728
729
730
731
732
733
734

## Sheet: SDS
STUDY CHARACTERISTICS					Outcome per arm:
RefID	Companion RefIDs/specific companion (if applicable)	First Author (publication year)	Prerequisite on Population	Time of Assessment	Label (Intervention name)	Outcome Label	Outcome definition/description	N (# assessed)	n (# of events)	% of events	Mean	SD	Median	IQR	Qualitative Result	Notes				Analysis Type

## Sheet: Aural Fullness Scale (0-10)
																			Analysis Type
STUDY CHARACTERISTICS					Outcome per arm:														Main
RefID	Companion RefIDs/specific companion (if applicable)	First Author (publication year)	Prerequisite on Population	Time of Assessment	Label (Intervention name)	Outcome Label	Outcome definition/description	N (# assessed)	n (# of events)	% of events	Mean	SD	Median	IQR	Notes				Subgroup

## Sheet: Tinitus
																				Analysis Type
STUDY CHARACTERISTICS					Outcome per arm:															Main
RefID	Companion RefIDs/specific companion (if applicable)	First Author (publication year)	Prerequisite on Population	Time of Assessment	Label (Intervention name)	Outcome Label	Scale name/score range	Outcome definition/description	N (# assessed)	n (# of events)	% of events	Mean	SD	Median	IQR	Notes				Subgroup

## Sheet: DHI
																				Analysis Type
STUDY CHARACTERISTICS					Outcome per arm:															Main
RefID	Companion RefIDs/specific companion (if applicable)	First Author (publication year)	Prerequisite on Population	Time of Assessment/time unit	Label (Intervention name)	Outcome Label	Scale name/score range (if applicable)	Outcome definition/description	N (# assessed)	n (# of events)	% of events	Mean	SD	Median	IQR	Notes				Subgroup

[truncated: 6 more sheets: Quality of Life, Functional Level Scalse (0-6),  VDADL (Vestibular Disorders Ac, Modified Somatic Perception Sca, Harms, Options for drop-down menus]
